# Supplementary material for: Genome wide association analysis for yield related traits in maize
Source: BMC Plant Biol. 2022 Sep 21;22:449. doi: 10.1186/s12870-022-03812-5 (PMC9490995; doi:10.1186/s12870-022-03812-5)
Supplement: Supplementary file 4 — Additional file 4. [file 12870_2022_3812_MOESM4_ESM.xlsx]

## Sheet: Sheet1
Cluster	material	TBN	GYP	KNR	GL	GW	HKW
LRC	Taidan32F	10.7789	59.328	20.545	10.06	9.4575	31.4473
LRC	Zhong451	5.055	28.223	23.2783	8.15556	7.155	19.525
LRC	Jingdan6F	3.88889	12.938	18.1667	7.37933	7.62667	16.1147
LRC	Y1605	7.61222	82.785	22.1333	10.2127	8.30733	24.9727
LRC	M15208	8.27722	42.235	20.8667	8.706	8.46667	24.8073
LRC	M35276	2.05556	33.069	15.3	8.64917	8.84167	25.4425
LRC	Y1631	12.2233	58.191	27.8667	9.56	8.714	20.0373
LRC	M35208	10.6678	47.408	19.3833	8.74667	8.03267	26.8153
LRC	Taiyu511M	14.3333	53.133	22.3417	8.98	8.12733	24.9567
LRC	Dan598	12.555	41.348	19.445	8.528	8.09267	24.81
TSPT	9522	16.0544	40.887	21.1333	8.38	8.1	21.1
TSPT	M35170	17.7772	45.52	25	9.094	8.154	23.6253
TSPT	LongF1006	6.5	91.202	21.3	9.24917	9.20833	27.3017
TSPT	LongF1011	8.05556	54.5513	22.95	9.47267	8.92	24.7973
TSPT	Ly5711	5.27778	25.3513	27.2833	8.68833	8.605	23.3089
TSPT	Liao0692	6.83333	50.168	22.4667	8.46067	8.41933	26.0567
TSPT	Zi5-2	5.66556	56.905	22.5556	8.76667	8.314	24.0587
TSPT	Lianhe2F	8.55556	59.23	23.675	9.752	9.65333	32.0333
TSPT	Y1758	6.77833	66.011	19.6617	9.34111	8.22	28.2261
TSPT	HRB16165	7	46.119	24.8	8.52278	8.17722	21.5917
TSPT	Yundan668M	10.5544	29.165	13.6333	9.11267	8.674	25.1733
TSPT	HRB16169	11.61	32.5775	24.54	8.06067	7.29867	19.2647
TSPT	HRB16195	5.27778	48.342	20.3	8.82	8	25.0373
TSPT	Si287	2.66611	36.318	21.4833	8.97333	9.275	26.666
TSPT	DN4402	13.5011	28.811	24.784	8.80667	9.286	25.7627
TSPT	DN139	8.39	65.279	31.0333	9.35444	9.41778	28.8667
TSPT	Chang98	9.88889	53.623	16.4833	8.59867	8.68667	21.42
TSPT	SF8	5.94556	47.715	19.3917	9.705	8.72778	23.4433
TSPT	9626	6.22278	67.399	24.975	9.36722	8.6	27.4828
TSPT	LongF0202	14.2211	51.288	24.5167	9.75056	8.00556	22.4761
TSPT	Liao2572	10.0006	26.28	15.2667	8.48889	8.6	23.9289
TSPT	41006	19.5006	57.606	22.3833	9.48833	8.59444	26.6967
TSPT	Wu6006	12.6661	81.306	13.3667	10.7556	9.85556	29.0478
TSPT	B17	13.1656	28.8937	15.9167	9.5	8.38889	26.18
TSPT	5N74	12.2778	59.764	13.4333	9.926	8.15333	23.5347
TSPT	Jindan5F	17.2767	23.7963	16.0833	8.688	8.16	24.0473
TSPT	5172	17.6661	45.0015	20.9167	8.96167	7.57222	23.015
LAN	Long1450	6.44556	48.11	23.645	9.31267	8.28	24.4273
LAN	Y1672	10.5011	48.901	13.9333	10.2342	7.91667	23.6308
LAN	9033	4.66611	37.346	27.1333	8.13889	7.21722	17.2672
LAN	16SD119	4.66667	59	17.2167	10.0807	9.03933	25.8417
LAN	16SD122	3.44444	56.377	21.5667	10.0433	8.3	27.7187
LAN	HRB16027	7.16667	32.571	30.4	8.86733	8.554	23.7113
LAN	HRB16060	7.61111	64.952	24.275	9.37778	7.56167	23.0544
LAN	HRB16085	6.83278	41.422	25.9333	9.445	8.10556	20.7678
LAN	HRB16198	4.44389	61.055	23.2	9.73333	8.14	23.8593
LAN	SCML205	4.83333	85.854	21.5667	9.49444	8.37667	26.7206
LAN	HRB16202	4.50111	92.044	19.9667	10.3007	8.98	27.4373
LAN	Y3052	6.22278	53.763	22.4	10.0327	8.00667	24.636
LAN	LY2209	9.00056	34.5347	23.5444	9.78333	8.56667	26.4058
LAN	Zi5-3	10.9444	25.409	16.8333	9.75611	8.60611	28.195
LAN	ly328	11.2228	19.358	24.1167	9.35	9.16556	29.9733
LAN	Liao2309	7.72222	23.973	21.7883	8.58	8.83267	23.888
LAN	HRB16176	3.66722	28.772	24.45	8.96056	7.67778	21.8733
LAN	Liao436	13.8894	9.418	16.5417	8.3575	7.91667	23.93
LAN	Tie9010	12.3883	31.0393	20.55	8.47267	7.25333	20.82
LAN	Shen501	10.7783	30.294	18.8333	9.29167	6.93333	15.5725
LAN	Q317	8.16556	19.5425	20.4667	10.1917	9.625	33.8817
LAN	15BX83	5.55667	37.683	18.3333	9.454	8.83333	24.2
LAN	S121	4.38833	37.095	15.1333	10.0556	9.5	33.0189
LAN	M6021C546	4.49889	52.234	19.6	10.0667	9.36667	30.055
LAN	T5588	4.44333	58.4853	26.6944	9.60778	8.36667	24.8367
LAN	M05N32	6.27778	47.8695	19.025	9.225	7.5	16.33
LAN	Jizi1018	3.445	29.177	17.9083	8.76133	7.58667	22.46
LAN	HRB16070	5.50111	57.342	31.2	8.79267	7.266	20.4727
LAN	HRB16072	7.11167	53.644	29.9328	8.605	8.15333	21.8517
LAN	HRB16154	8.55556	25.462	28.85	8.60917	8.00833	20.7825
LAN	KL45	2.66611	24.921	33.64	7.846	7.21933	16.4773
LAN	ly6101	6.44333	17.0555	18.0833	8.37417	8.71667	21.465
LAN	XD973	14.2778	25.6762	20.6417	9.51056	8.63333	25.455
LAN	M35358	3.55611	30.294	22.8	8.50533	7.79933	22.6253
LAN	846	8.72222	64.488	27.3667	9.27778	8.53833	24.1556
LAN	Liao0513	12.5	37.8623	17.375	7.90083	8.41667	27.2408
LAN	Hexi15-2	3.44389	47.3705	28.814	9.26	9.254	27.286
LAN	JMO17D	3.77778	36.8397	7.76667	11.05	12.5417	35.5292
LAN	Suixi604	10.2767	28.0913	36	9.27778	9.91111	33.8333
P	ly5405	6.77778	24.2047	16.0561	9.24389	8.50056	24.1228
P	Ly5401	5.61111	38.681	16.375	8.52667	8.70067	26.572
P	50014	6.27722	81.762	21.5167	10.1733	8.646	26.204
P	HRB16118	4.88833	13.834	22.4	8.81267	7.62067	19.6503
P	5N79	6.94333	68.787	22.355	8.99444	8.78833	23.4522
P	JLXH-11	9	83.6825	24.875	10.4842	8.46667	25.0567
P	Dong58-1	7.33222	51.245	27.92	9.57467	8.766	31.3153
P	Jizi13L377	4.61111	62.807	24.1833	9.13944	8.62	28.4556
P	Jizi13L348	4.77778	62.18	18.3	9.62	8.35333	29.708
P	Liao8821	4.77722	69.98	27.65	8.98889	7.85056	25.2406
P	Ba08-12	6.99889	49.512	26.3444	9.24444	8.28778	20.9961
P	JLXH-17	3.77778	49.65	24.45	8.48667	8.46	27.8153
P	M45638	5.38778	39.292	22.2883	8.07333	8.09333	24.026
P	81162	5.22278	72.7047	12.6111	8.50833	8.85833	29.2075
P	Y1723	9.44444	24.469	15.2	8.734	7.16667	23.118
P	W25	14.4444	70.662	25.805	9.88889	8.48278	28.88
P	Long1472	6.49944	51.22	16.3	9.125	8.58889	26.9767
P	16SD001	8.38889	42.597	26.1	9.146	8.66	27.122
P	16SD003	8.83278	67.781	29.0417	9.586	8.87267	28.822
P	M45845	4.72167	64.465	21.055	9.29556	8.99944	31.7161
P	M45232	5.77889	48.329	24.8533	9.905	8.51222	25.2322
P	Shen3336	5.77722	76.507	28.6833	9.76111	8.97278	27.3722
P	16SD033	6.88889	59.19	22.4217	9.44067	8.45267	25.834
P	16SD036	7.27889	40.031	23.1333	9.32667	8.63467	26.4553
P	Liao68	7.33389	50.952	25.6333	8.88067	8.25467	25.6913
P	ly5502	8.94444	54.918	19.0667	9.27267	8.34	24.502
P	Jingdan 85F	7.94389	60.644	22.7783	9.27933	8.186	25.1733
P	P138	6.77889	52.199	23.9333	8.894	8.28067	27.18
P	Jindan74M	9.83333	53.951	27.5	9.114	8.994	29.552
P	Y1745	9.5	23.439	20.9	7.54083	7.875	21.6908
P	Liao0567	11.4444	59.527	29.1033	8.33944	7.73222	23.6311
P	Jingyu811M	8.38944	57.133	23.0333	8.754	8.55333	28.4807
P	Bihai58M	9.72278	103.94	23.7333	8.708	8.468	28.9367
IR	Y1719	7.44556	44.72	24.8117	8.63333	7.62833	17.8944
IR	Liao006	7.77722	80.078	25.55	9.72222	8.40556	27.7328
IR	M08-347	13	59.03	21.1	9.72	9.294	27.2367
IR	H599a	16.7222	65.269	16.3167	9.912	8.84	28.6047
IR	Shen5003	13.6661	37.14	19.1667	10.5556	8.83333	31.1833
IR	Y1652	8.22111	25.0517	16.3333	10.225	8.17778	21.9375
IR	Liao428	10.2222	39.086	17.2667	8.43333	7.97778	27.2633
IR	Jindan86M	12.1667	22.156	21.4	9.1	8.57267	26.06
IR	M15131	5.33333	29.7767	21.6389	9.64133	10.126	23.1147
IR	H172	8.38944	55.371	27.825	8.64667	7.71333	20.0587
IR	Liao3348	3.77722	43.888	27.14	9.44733	8.76667	26.94
IR	Liao6082	8.555	76.037	28.4917	10.4494	8.26056	22.7933
IR	Min2325	8.77722	80.955	19.7083	10.5617	9.13333	28.1078
IR	Tie7922	6.16778	80.824	27.3333	9.81667	8.31556	23.6317
IR	Jizi1039	9.25	20.6275	32.7	9.88889	8.51111	28.2944
IR	M45088	6.33444	43.56	21.05	9.18733	7.07333	21.848
IR	H446	6.16778	64.836	18.9667	10.0556	9.11111	30.5667
IR	M35124	4.66778	19.4225	16.6833	8.72583	8.775	29.64
IR	W382	5.16611	66.33	17.8	10.4889	8.5	26.5756
IR	Jizi1140	6.83444	43.78	22.9883	9.66222	8.56167	25.0172
IR	M45589	4.945	85.976	26.6383	10.4661	8.35556	27.8011
IR	Xun248	7.99944	55.058	22.2	9.934	8.932	29.1847
IR	M09N142	5.94333	65.8787	25.8494	10.46	9.28944	30.4789
IR	HRB16160	4.94444	57.413	24.4667	10.0822	7.81167	22.1661
IR	Jindan57F	9.27778	37.132	21.6783	10.4944	8.33889	25.295
IR	C8605-2	9.5	42.748	24.0917	9.92778	7.86722	21.5428
Reid	HRB16120	3.50056	14.977	25.12	8.805	7.82722	20.9033
Reid	HRB16092	1.94333	56.373	24.1417	8.89944	8.374	26.7644
Reid	HRB16053	3.555	54.788	24.25	8.57556	7.94667	25.4017
Reid	HRB16095	6.33222	39.446	24.56	9.666	8.76667	25.5093
Reid	T5853	3.83333	49.149	27.9833	9.22167	8.1	20.9222
Reid	Hexi15-9	7.49889	49.456	20.95	8.64333	8.07722	23.5867
Reid	T23930	6.49889	34.581	28.55	8.83333	7.65833	20.0917
Reid	HRB16137	5.27778	34.033	24.9333	8.48333	8.13333	25.8311
Reid	HRB16138	4.33389	31.121	22.15	8.56067	8.79167	27.7753
Reid	5661	7.83389	60.057	27.05	9.88389	8.41167	22.0939
Reid	M45482	5.44389	54.204	21.2	8.6325	7.40833	21.4933
Reid	HRB16188	5.88944	48.644	25.8778	8.706	7.666	20.7413
Reid	FZ30	0.944444	45.132	24.6333	9.32722	8.51167	26.6917
Reid	T33118	4.22222	61.987	21.2	9.41	8.22222	26.07
Reid	T33117	5.44444	71.675	20.2217	10.055	7.98889	22.8628
Reid	DXB180	9.16667	34.35	18.4667	8.67267	7.31333	15.742
Reid	DXB163	6.11111	34.0135	18.2	8.72222	7.83333	21.3711
Reid	DXB167	6.22222	31.086	21.1111	8.45833	7.7	22.5888
Reid	DXB146	7.00111	47.3037	17.8833	9.27778	7.84444	25.3744
Reid	40763	6.94444	51.6125	28.355	9.77778	8.26222	21.8383
Reid	Long1410	6.88889	48.726	18.3333	8.96	7.81933	20.3333
Reid	HRB16174	7.05556	47.6058	27.1133	8.634	7.954	19.9213
Reid	Long1415	3.55611	49.78	21.68	9.44333	8.725	23.44
Reid	Long1416	4.22222	24.966	21.1667	8.48889	8.62222	30.2422
Reid	LongF0211	6.00056	33.2548	21.7917	9.9	8.44167	25.1725
Reid	Ly0996	6.55611	38.97	22.5222	9.42778	8.81667	25.1867
Reid	DXB060	7.16667	75.879	25.9	10.0389	8.15056	26.4356
Reid	JiSX429	5.44556	55.447	25.355	9.61	8.69444	25.0494
Reid	842	8.38944	67.555	25.125	9.705	8.02278	22.5678
Reid	Y1741	3.27778	41.583	26.115	9.26056	8.53389	28.8656
Reid	Y1697	6.94389	57.282	25.1833	9.97222	8.84389	26.2478
Reid	Y1710	7.94444	39.866	20.375	9.93278	7.755	20.2194
Reid	Y1711	7.61167	34.14	21.7883	10.3407	7.69267	21.378
Reid	Y1708	7.55556	51.116	24.2	10.4767	8.63278	25.2856
Reid	Jizi14L126	9.00056	43.9437	24.955	8.67722	8.31722	24.2483
Reid	Liao2908	8.72278	10.8605	18.975	8.03933	7.71333	23.4273
Reid	Liao20382	5.66722	16.58	21.6167	8.76	8.48533	21.0953
Reid	16SD113	1.66611	50.722	24.375	9.54333	8.90056	32.2367
Reid	DXB103	3.05556	41.87	23.3	9.46667	8.70556	25.9906
Reid	JiziY68	6.88889	74.277	23.4383	10.2172	8.02222	26.095
Reid	Jizi1117	6.66778	29.705	23.9617	9.23222	8.36667	22.3106
Reid	50008	7.61	41.212	24.8111	9.00556	8.79444	25.5708
Reid	150	6.945	27.425	22.8	8.84444	8.34944	24.055
Reid	DXB028	9.27778	45.867	21.8667	8.96611	7.95444	25.9222
Reid	DXA149	5.27778	57.961	17.3333	9.2	8.25	23.7608
Reid	X252	1	47.215	30.7111	10.1056	7.96111	26.3539
Reid	JiziB230	7.11	72.07	21.4667	9.59389	8.48389	20.7583
Reid	JiziB287	8.11222	66.156	25.7833	9.2	7.81722	20.4189
Reid	50073	5.945	54.966	24.3417	8.755	8.11056	22.1572
Reid	Jizi13NB75	7.05556	89.688	24.0717	9.93333	8.33944	21.9528
Reid	Long0989	6.11222	66.162	24.5	9.62722	8.41722	25.4206
Reid	Jizi14L100	10.5556	72.62	21.13	9.83889	9.16167	25.1494
Reid	Jizi14L101	7.55556	85.58	22.4111	10.7556	7.85556	25.0944
Reid	Jizi14L97	9.27722	73.538	20.0667	10.1178	8.25667	25.4133
Reid	5N76	4.33222	73.207	19.1717	8.71933	8.45333	23.9767
Reid	F665	9	34.158	21.2833	8.225	8.47583	21.8658
Reid	16SD008	9.72222	58.861	23.8217	10.0556	7.85556	22.0344
Reid	16SD007	8.94444	61.221	22.7083	9.50067	7.77267	21.9373
Reid	DXA050	7.16611	76.383	21.0667	9.81267	8.174	23.0807
Reid	Long1476	7.445	54.95	23.8667	9.80611	8.73333	25.3472
Reid	918	6.44444	56.649	29.5722	9.19333	7.02833	19.1106
Reid	9163	7.05667	40.015	18.4667	8.39167	7.075	19.81
Reid	9161	5.44389	31.765	23.8333	8.32067	6.675	17.222
Reid	HRB16134	7.66667	28.6838	29.494	8.39444	7.68944	22.3261
Reid	T26403	4.16556	36.668	20.4067	8.24	7.54667	21.5737
Reid	MISH605	4.94444	50.407	15.7333	9.32417	8.325	23.8008
Reid	T24139	8.22222	55.954	28	9.554	7.34	23.946
Reid	50001	4.27778	81.248	22.1	10.2508	9.00917	28.9742
Reid	Jizi13L115	5.5	45.635	16.85	8.64583	7.94444	26.5983
Reid	DXB079	9.44389	42.521	21.875	9.30222	7.76667	26.4056
Reid	Jizi4658	7.49944	30.807	20.8333	9.66667	8.27778	28.22
Reid	JiSX32T31	1.66722	58.734	27.8	9.605	8.31111	26.9739
Reid	Tie20135	4.99889	70.061	20.3667	9.566	9.08	30.578
Reid	DXA119	5.05611	36.258	26.9111	8.154	6.994	18.38
Reid	DXA130	4.11056	27.4	23.445	9.04944	7.82833	19.6806
Reid	Y1753	2.22111	47.484	19.7	9.22833	8.13278	24.9739
Reid	Y1754	3.61167	67.342	20.9833	10.05	8.98333	29.4853
Reid	Y1756	3.55611	46.9	18.5783	10.006	8.6	26.012
Reid	HRB16185	4.55556	52.971	24.8667	9	7.754	26.5093
Reid	Dong65003	4.83333	43.592	29.25	8.612	7.914	24.7607
Reid	HRB16098	4.22167	34.436	22.1	8.96111	8.47722	25.3044
Reid	Liao0526	4.88833	35.408	19.9333	8.8575	8.09167	24.395
Reid	HRB16128	5.945	30.82	31.75	9.225	8.05833	27.5008
Reid	HRB16184	5.83389	46.121	21.2667	9.66733	8.25	27.8847
Reid	16SD062	2.33333	37.227	22.9583	9.006	9.068	27.608
Reid	T33448	6.49889	53.4567	21.5417	9.68944	7.89944	23.8717
Reid	M45893	7.61111	45.332	23.5333	9.77833	8.45556	24.7622
Reid	LongM0304	9.05556	61.485	21.5722	9.44944	8.62278	27.2994
Reid	12F56	7.49889	64.92	23.1833	9.972	8.82	27.6833
Reid	T34907	3.88778	50.603	24.28	9.89267	8.446	27.974
Reid	16SD168	8.83278	56.216	19.5667	9.13833	8.35556	27.1317
Reid	Y1720	5.11056	91.41	22.3667	9.84222	8.46	29.4406
MIX	XIanyu508M	7.88833	22.0623	21.7728	8.62	8.47467	26.93
MIX	9189	5.49944	47.83	23.4333	9.15056	8.53389	27.8189
MIX	HRB16096	3.44444	44.709	23.4	9.53833	8.39444	26.0383
MIX	Suixi608	4.38889	51.66	21.4	9.78333	7.96722	23.635
MIX	W9813	2.05667	40.761	25.7	9.425	8.8	29.4775
MIX	Liao8022	8.83278	60.935	22.6383	9.67222	8.145	22.7611
MIX	Long1242	1.16667	53.874	22.8333	9.90667	8.79167	26.0267
MIX	16SD153	8.555	81.738	24.4	10.055	8.14389	27.8172
MIX	MS001	9.66722	83.77	23.6	9.45	8.51111	27.1161
MIX	907	11.6667	24.893	21.9833	8.75333	8.49267	22.8133
MIX	X47B	6.38889	85.47	22.05	9.56667	7.81667	27.4667
MIX	16SD054	6.055	66.33	20.05	10.0567	9.06667	27.6493
MIX	16SD055	5.27833	56.704	24.9444	9.82722	8.96733	30.2344
MIX	50034	2.72111	76.098	28.675	10.0506	7.77722	24.6194
MIX	50036	3.55556	52.611	24.45	8.73467	7.93933	25.3693
MIX	5503	8.66667	42.965	27.745	8.79389	8.03889	25.1011
MIX	5004	4.33278	54.026	25.355	9.67778	8.01778	23.8728
MIX	Tie98042	2.22167	44.885	19.6833	9.97417	8.25	23.2792
MIX	CG107	7.77833	51.732	17.6	9.16667	7.85556	25.9178
MIX	Long1307	1.89	49.454	24.4	9.14667	8.48133	24.5687
MIX	X102	9.11111	31.4587	16.5	8.7675	8.025	21.6525
MIX	MY08N121	3.88778	36.622	18.2333	8.94	8.54667	27.3113
MIX	Dan1133	1.11222	31.364	23.7333	8.46	8.65333	27.4973
MIX	XF15	0.666667	55.05	22.0778	9.93222	8.67167	27.4994
MIX	Zheng32P75	4.33333	20.43	26.0217	8.894	8.46733	25.1467
MIX	9264	3.66667	70.92	25.2	10.2728	8.15611	28.5389
MIX	JiziH638	2.49944	59.667	19.9217	10.2389	8.34444	29.5317
MIX	JiziH243	3.05444	30.934	30.9	8.29583	7.8	22.5808
MIX	Jizi8534	2.5	49.897	22.1667	9.75083	8.425	26.8525
MIX	16SD172	4.61111	49.16	22.5889	9.195	8.25056	26.02
MIX	Y1648	5.055	38.087	18.525	8.49167	8.82417	28.5042
MIX	Y1649	6	62.693	18.3667	9.97333	10.3607	33.818
MIX	T97005-1	7.27778	23.891	23.2333	9.286	8.77333	27.0767
MIX	Y1674	10.0011	51.239	20.8667	9.86778	8.26556	25.5511
MIX	Y1675	9.27722	53.904	19.2333	9.57722	8.46722	26.2733
MIX	2015S1037	3.61222	53.373	26.3944	8.79889	7.52167	22.7172
MIX	HRB16003	3.555	31.793	25.4278	8.44389	7.96722	26.2617
MIX	50026	4.49944	70.147	25.1	8.72333	8.06778	24.9583
MIX	50028	4.77722	64.067	23.0367	9.66722	7.94	24.445
MIX	Jizi3986	5.83444	63.554	20.8	8.93417	7.59167	23.8467
MIX	M45498	2.50056	35.87	32.1167	9.53944	8.76056	28.8872
MIX	DXA032	3.50056	37.417	20.0217	8.37267	8.57267	29.6947
MIX	Xianyu32F	3.22278	30.0045	25.3883	8.6	7.83333	24.4747
MIX	X324	4.61	71.146	23.755	8.98067	8.16667	24.176
MIX	LongM0801	3.94444	67.817	22.9778	8.55333	7.9	31.892
MIX	9573	2.61056	48.17	25.1	9.13333	8.41933	29.7933
MIX	16SD089	3.22222	73.072	23.6283	8.726	8.26133	30.29
MIX	DXA023	3.22167	43.734	22.8533	9.05611	8.85	30.8406
MIX	JiziA1052	2.22278	68.743	22.4	9.33267	8.62	30.056
MIX	40724	4.94333	64.224	29.6333	10.0944	8.25	27.27
MIX	Long1473	4.11	74.059	22.445	9.84389	8.76111	28.7422
MIX	HRB16183	2.33389	59.306	26.7667	10.9828	8.16	26.9672
MIX	Jizi1108	6.33389	39.231	25.3444	9.67222	8.37778	24.4517
MIX	JiziS86	5.66667	36.579	20.4783	9.32889	8.21111	23.6039
MIX	Jizi14L132	6.44444	76.78	25.2	9.57222	7.74556	20.715
MIX	Jizi13L122	7.5	66.54	25.95	9.93389	8.95667	23.6133
MIX	Jingdan669F	2.11111	77.351	23.8117	10.8333	8.95556	30.8656
MIX	9153	4.66667	17.036	27.0167	9.11611	8.71111	26.9675
MIX	Liao959	4.555	87.383	23.7667	10.3	9.26733	25.996
MIX	Jizi1065	1.94333	44.206	22.045	8.88933	8.79167	26.6287
MIX	Liao7202	2.99944	54.286	20.4883	9.15611	8.11222	26.0178
MIX	Long1312	4.72333	65.367	22.7833	9.18389	8.12278	25.3556
MIX	50002	4.72111	50.67	17.3	9.22222	8.08889	25.75
MIX	Long1109	4.11111	75.905	23.4667	10.4894	8.48389	26.7394
